# Supplementary material for: Maximizing Postoperative Recovery: The Role of Functional Biomaterials as Nasal Packs—A Comprehensive Systematic Review without Meta-Analysis (SWiM)
Source: Pharmaceutics. 2023 May 18;15(5):1534. doi: 10.3390/pharmaceutics15051534 (PMC10223949; doi:10.3390/pharmaceutics15051534)
Supplement: Supplementary file 1 [file pharmaceutics-15-01534-s001.zip]

Archive with 2 entries (2 files):
- PRISMA_2020_checklist (1).pdf
- Synthesis-without-Meta-analysis-SWiM-Checklist.pdf
